# Supplementary material for: Antimicrobial efficacy of commercially available endodontic bioceramic root canal sealers: A systematic review
Source: PLoS One. 2019 Oct 17;14(10):e0223575. doi: 10.1371/journal.pone.0223575 (PMC6797114; doi:10.1371/journal.pone.0223575)
Supplement: S1 Appendix — (XLSX) [file pone.0223575.s001.xlsx]

## Sheet: List1
First author, year	Study title	Aim of the study (quote)	Study design	Evaluation methods	Model used	Microorganisms tested	Duration of bacterial growth (planctonic cells, young biofilms, mature biofilms)	Tested sealers	Setting time of sealer (before contact with microorganisms)	Contact time of sealer and micoorganisms	Outcomes studied	Results outcome #1	Results outcome #2	Conclusion from the abstract (quote)	Conclusion from the end of the manuscript (quote)
Alsubait S, 2019	Comparison of the antibacterial activity of calcium silicate- and epoxy resin-based endodontic sealers against Enterococcus faecalis biofilms: a confocal laser-scanning microscopy analysis	"To assess the antibacterial activity of BioRoot RCS in comparison with the Totalfill BC and AH Plus sealers against Enterococcus faecalis (E.faecalis) biofilms in dentinal tubules using confocal laser scanning microscopy."	In vitro study	Confocal laser scanning microscopy (CLSM)	Tooth model	E. faecalis (ATCC 47077)	Old biofilms (3 weeks)	AH Plus, BioRoot RCS, Totalfill BC Sealer	Freshly mixed sealers	1,7 and 30 days at 37°C at 100% relative humidity	The ratio of living and death bacteria	All three sealers killed significantly more bacteria than the control group at 30 days (p< 0.05). On day 1, there was no significant difference between AH Plus, BioRoot RCS and Totalfill groups. On day 7, Totalfill showed higher percentage of dead bacteria than Bioroot RCS (p=0.000) and on day 30, BioRoot RCS killed significantly higher number of bacteria when compared with Totalfill (p= 0.04) an…		"Calcium silicate-based root canal sealers exerted antimicrobial effects against E. faecalis biofilms. The antibacterial activity of BioRoot RCS was significantly higher than that of the Totalfill BC and AH Plus sealers after 30 days of exposure."	"Calcium silicate-based root canal sealers possess antimicrobial effects against Enterococcus faecalis biofilms. The antibacterial activity of BioRoot RCS is significantly higher than that of the Totalfill BC and AH Plus sealers after 30 days of exposure."
Arias- Moliz J, 2016	The effect of the final irrigant on the antimicrobial activity of root canal sealers	"To assess the antimicrobial activity of tricalcium silicate‐containing sealers (BioRoot RSC, MTA Fillapex) and AH Plus in contact with different irrigants."	In vitro study	Agar diffusion test (ADT) and infratubular infection test using CLSM	ADT Sealer blocks immersed in different irrigants and set on agar; CLSM Tooth model	E.faecalis (ATCC 29212)	Bacterial suspension (planctonic cells)	BioRoot RCS, MTA Fillapex, AH Plus	ADT 24h at 37°C in 100% humidity CLSM Freshly mixed sealers	ADT 24h at 37°; CLSM 7 days at 37°C in 100% relative humidity	ADT Size of inhibition zone CLSM The ratio of living and death bacteria	ADT When sealers were used in combination with etylendiaminotetraacetic acid (EDTA), inhibition zones were significantly higher in BioRoot and AH Plus groups than in MTA Fillapex group . No inhibition zones were obtained when water or phosphate buffered saline (PBS) were used in combinations wih sealers.	CLSM BioRoot RCS had the greatest effectivness with all irrigants followed by MTA Fillapex. Sealers in combination with EDTA showed higher reduction in bacteria number than sealers in combination with water and PBS.	"BioRoot RCS showed the greatest antimicrobial activity. The root canal sealers exerted a higher antimicrobial activity when EDTA was used as final irrigant. PBS may be contraindicated as a final irrigant as it reduces the antimicrobial activity of sealers."	"The results of the present in vitro study show that the root canal sealers exerted a higher antimicrobial activity when EDTA was used as final irrigant. BioRoot RCS showed the greatest antimicrobial activity followed by MTA Fillapex against bacteria‐infected dentine. The use of PBS as final irrigant may be contraindicated."
Brezic A, 2017	Antibacterial effect of root canal filling materials	"The aim of this study was to examine the antibacterial effect of MTA, Endosequence, AH Plus and Endo N2 root canal filling materials, on Streptococcus mitis and Streptococcus oralis."	In vitro study	ADT; direct contact test (DCT)	ADT Materials were set on agar with cultivated microorganisms DCT Microtiter plates	Streptococcus mitis, Streptococcus oralis	Bacterial suspension (planctonic cells)	MTA, Endosequence, AH Plus and Endo N2	ADT Freshly mixed sealers DCT Not clearly reported	ADT 24h DCT 1, 6, 20 and 24h	ADT Size of inhibition zone; DCT Number of bacteria (CFUs)	ADT Endosequence had the best effect on Streptococcus oralis and N2 against Streptococcus mitis.	DCT MTA had the best effect against Streptococcus oralis and AH Plus against Streptococcus mitis after 24h.	"Endosequence and Endo N2 exhibited the largest growth inhibition zone of the bacteria examined. For DCT, AH Plus and MTA were more efficient on Streptococcus mitis compared to Endosequence and Endo N2, while MTA had the best antibacterial effect on Streptococcus oralis."
Bukhari S, 2019	The Antimicrobial Effect of Bioceramic Sealer on an 8-week Matured Enterococcus faecalis Biofilm Attached to Root Canal Dentinal Surface	"To evaluate the antimicrobial potency of EndoSequence BC Sealer in comparison with AH Plus sealer on 8-week-old E. faecalis biofilms attached to a dentinal root canal wall after 24 hours and 2 weeks of contact."	In vitro study	CLSM	Tooth model	E. faecalis (OG1RF)	Old biofilms (8 weeks)	Endosequence BC sealer and AH Plus	Freshly mixed sealers	24h or 2 weeks	The ratio of living and death bacteria	Endosequence had significantly better antibacterial effect in comparison with control group and AH Plus. There was no significant difference between time points (24 hours vs 2 weeks) within the EndoSequence BC and AH Plus groups (P > 0.05).		"EndoSequence BC Sealer exhibited significant antimicrobial capacity in the presence of dentin for up to 2 weeks on an 8-week-old E. faecalis biofilm in comparison with AH Plus sealer."	"EndoSequence BC Sealer exhibited significant antimicrobial capacity in the presence of dentin for up to 2 weeks on an 8-week-old E. faecalis biofilm in comparison with AH Plus sealer."
Candeiro GTM, 2015	Cytotoxicity, genotoxicity and antibacterial effectiveness of a bioceramic endodontic sealer	"To compare the characteristics of bioceramic endodontic sealer Endosequence BC sealer with those of AH Plus sealer."	In vitro study	ADT; DCT	ADT Materials were set on agar with cultivated microoganisms; DCT Microtitar plates were coatet with sealers and bacterial suspension was set on top	E. faecalis (ATCC 29212)	Bacterial suspension (planctonic cells)	Endosequence BC sealer and AH Plus	Freshly mixed sealers	ADT 2h on room temperature and then 48h at 37°C under aerobic conditions; DCT 7 days at 37°C and than colony forming units/ml (CFU/ml) were counted after 1,24,72 and 168h	ADT Size of inhibition zone; DCT Number of bacteria (CFUs)	ADT The inhibition zone of the AH Plus sealer was greater than in EndoSequence BC sealer group (P < 0.05).	DCT Endosequence BC sealer showed better effectiveness only after 24 h (P < 0.05).	"Bioceramic-based sealer had similar antibacterial effect against E. faecalis in comparison with AH Plus sealer."	"The bioceramic-based sealer was less cytotoxic and genotoxic and had a similar antibacterial effect against E. faecalis in comparison with AH Plus sealer."
Colombo M, 2018	Biological and physico-chemical properties of new root canal sealers	"The present study studied the biological (cytotoxicity and antibacterial efficacy) and the physico-chemical (solubility and pH) properties of bioceramic-based root canal sealers and compared them to different calcium hydroxide-based, MTA-based and epoxy-resin based root canal sealers."	In vitro study	ADT; DCT	ADT Materials were set on agar with cultivated microoganisms;DCT Bacterial and sealer suspension	E. faecalis (ATCC 29212)	Bacterial suspension (planctonic cells)	BioRoot RCS, Totalfill BC Sealer, MTA Fillapex, Sealapex, AH Plus, Easyseal	ADT Not clearly reported; DCT 7 days at 37°C in 100% humidity	ADT 48h; DCT 6, 15 and 60 minutes and than 24h at 37°	ADT Size of inhibition zone DCT Number of bacteria (CFUs)	ADT Totalfill killed all bacteria in ADT test. BioRoot, MTA Fillapex and Sealapex showed the lowest antibacterial activity when compared with other sealers.	DCT All sealers differed in their antimicrobial activity. After 6 minutes of contact, BioRoot RCS and MTA Fillapex showed at least means CFUs. BioRoot and MTA Fillapex showed a significant increase in bactericidal effect (P< 0.05) after 15 and 60 minutes. Totalfill killed all bacteria in all time periods.	"The new bioceramic-based sealers showed acceptable physico-chemical properties, but BioRoot RCS and TotalFill BC Sealer seems to be too soluble, not respecting ISO 6876 requirements."	"Based on the present results, within the limitations of this study, the new bioceramic-based sealers showed acceptable physico-chemical properties and promising results as root canal sealers but BioRoot RCS and TotalFill BC Sealer seems to be too soluble, not respecting ISO 6876 requirements. For this reason they do not fulfill all of the requirements demanded of the ideal root sealer."
Dalmia S, 2018	Antimicrobial Efficacy of Different Endodontic Sealers against Enterococcus faaecalis: An in vitro study	"To compare the antimicrobial efficacy of four endodontic sealers, i.e. resin based (AH Plus), zinc oxide-eugenol based (Tubliseal), calcium hydroxide based (Sealapex), and mineral trioxide aggregate based (MTA Fillapex) based against E. faecalis."	In vitro study	ADT	Materials were set on agar with cultivated microoganisms	E. facealis (MTCC 2093)	Bacterial suspension (planctonic cells)	AH Plus, Tubliseal, Sealapex, MTA Fillapex	Freshly mixed sealers	72h at 37°C under aerobic conditions	Size of inhibition zone	MTA Fillapex showed the least antibacterial effect when compared with other sealers. It also showed decrease in size of inhibition zone during the time (the highes after 24h and the lowest after 72h).		"Antimicrobial efficacy of calcium hydroxide-based sealer was highest followed by resin-based sealer and was the least with MTA based sealer."	"Under the limitations of this study, it can be concluded that Sealapex showed the highest antimicrobial activity against E. faecalis while MTA Fillapex showed the least. Moreover, the efficacy of the root canal sealers against E. faecalis decreased with time."
del Carpio-Perochena A, 2015	Antibacterial properties associated with chitosan nanoparticle treatment on root dentin and 2 types of endodontic sealers	"To evaluate the efficacy of carboxymethyl chitosan (CMCS) and chitosan nanoparticles (CNps) to inactivate bacteria and prevent biofilm formation at sealer-dentin interfaces."	In vitro study	DCT and membrane restricted test (MRT); CLSM	DCT and MRT Filter paper disc; CLSM Bovine teeth	E. faecalis (ATCC 29212)	DCT and MRT 10 min (planctonic cells); CLSM 7 days (young biofilm)	ThermaSeal and MTA Fillapex	DCT and MRT 7 days at 37°C; CLSM Freshly mixed sealers	DCT and MRT 30 min at 37°C; CLSM 7 days at 37°C	DCT and MRT Number of bacteria (CFUs); CLSM Total biovolume and viable cells biovolume expressed in µm³	DCT and MRT MTA Fillapex showed a high antibacterial effectivness regardless of the addition of CNps (P > 0 .05). Insertion of a filter membrane reduced the action of the sealers (P < 0 .05). All experimental groups were different from the control group (P < 0 .05).	CLSM MTA Fillapex and ThermaSeal showed no difference after 1 week (P > 0 .05).	"This study highlighted the ability of CMCS to disinfect root canal dentin and inhibit bacterial adhesion. CNps in root canal sealers are capable of maintaining their antibacterial activity even after prolonged aging."	"CMCS conditioning of root dentin and CNp incorporation in root canal sealers have the potential benefits of inhibiting microbial penetration and subsequent colonization at the dentin–root filling interface after endodontic therapy."
Du T, 2015	"Combined antibacterial effect of sodium hypochlorite (NaOCl) and root canal sealers against E. faecalis biofilms in dentin canals."	"To evaluate the longterm antibacterial effectiveness of NaOCl followed by different root canal sealers against E. faecalis biofilms in dentin using viability staining and CLSM."	In vitro study	CLSM	Teeth	E. faecalis ( VP3-181)	3 weeks (mature biofilm)	AH Plus , Endosequence BC Sealer and MTA Fillapex	Freshly mixed sealers	7, 30, and 60 days at 37° C in 100% in relative humidity	The ratio of living and death bacteria	Sealers in combination with NaOCl showed higher effectivness in reducing the number of living bacteria. The combination of NaOCl and MTA Fillapex reduced 83% the number of bacteria (P < 0.05). There was no difference between AH Plus and BC Sealer (P > 0 .05).		"The placement of root canal sealer after NaOCl treatment enhanced antibacterial effects against E. faecalis in the dentinal tubules. Little additional effect was obtained after 30 days of exposure to sealers."	"The results of the present study indicate that the sequential use of NaOCl and root canal sealers kills more bacteria in infected dentin than either one of them used alone. MTA Fillapex exhibited the highest effectiveness against E. faecalis both when used alone or after NaOCl although the difference to BC Sealer or AH Plus was small."
Faria- Junior NB, 2013	Antibiofilm activity, pH and solubility of endodontic sealers	"To evaluate antibiofilm activity against E.faecalis, pH and solubility of AH Plus, Sealer 26, Epiphany SE, Sealapex, Activ GP, MTA Fillapex and an experimental MTA-based sealer."	In vitro study	DCT	Bovine teeth	E. faecalis (ATCC 29212)	14 days (mature biofilm)	AH Plus, Sealer 26, Epiphany SE, Sealapex, Activ GP, MTA Fillapex and an experimental MTA-based sealer (MTA-S)	2 or 7 days	5, 10 or 15h	Number of bacteria (CFUs)	Results for setting time of 2 days Sealapex and MTA Fillapex reduced more bacteria when compared with other sealers and control group at all contact times (P < 0.05). Both sealers showed greater bacterial reduction after 15 h in comparison with the 5 h contact period (P < 0.05).	Results for setting time of 7 days No difference was shown between the groups after 5 h (P < 0.05). There was no significant reduction in number of bacteria in the remaining groups.	"Sealapex and MTA Fillapex were associated with a reduction in the number of bacteria in biofilms."	"Sealapex and MTA Fillapex were able to significantly reduce the number of bacteria in biofilms, in addition to presenting high solubility. The root filling materials evaluated were unable to completely eliminate E. faecalis biofilm."
Gholamhoseini Z, 2018	In virto evaluation of antimicrobial activity of three bioceramic endodontic sealers against Enterococcus faecalis and Staphylococcus aureus	"The aim of this study was to determine the antibacterial effect of Endoseal-MTA, MTA-Fillapex and SureSeal against Enterococcus faecalis and Staphylococcus aureus."	In vitro study	ADT	Sealers were placed on agar containing bacteria suspension	E. faecalis (ATCC 29212) and S. aureus (ATCC 25923)	Bacterial suspension (planctonic cells)	Endoseal-MTA, MTA - Fillapex and Sure- endo	Freshly mixed sealers	Not clearly reported	Size of inhibition zone	Only MTA-Fillapex sealer showed antibacterial effect against E. faecalis. Against S.aureus, efficacy of MTA- Fillapex was comparable with Sureseal.		"We found that all sealers had antibacterial activity against S. aureus, while Endoseal-MTA and Sureseal sealers had no effect on E. faecalis and just MTA-Fillapex showed an appropriate antibacterial effect against E. faecalis."	"The results of the present study showed that sealers with bioceramic bases had restrictive effects on S. aureus, while only MTA-Fillapex sealer exhibited an inhibitory effect on E. faecalis, as a resistant bacterium of root canal infections. The other two sealers did not show any limiting activity of bacterial growth."
Gurel M, 2016	Antimicrobial activity of different bioceramic root canal sealerson various bacterial species	"To evaluate the antimicrobial activity of new bioceramic root canal sealers Smartpaste Bio, MTA Fillapex and AH plus."	In vitro study	ADT	Sealer was set on agar plates with bacterial suspension	E. faecalis (ATCC 29212), Staphylococcus aureus (S.aureus)(ATCC 29213), Candida albicans (C. albicans) (ATCC 10231), Pseudomonas aeruginosa (P.aeruginosa)(ATCC 27853) and Escherichia coli (E.coli) (ATCC 25922)	Microbial suspension (planctonic cells)	Smartpaste Bio, MTA Fillapex, AH Plus	Freshly mixed sealers	2 h at room temperature and than at 37 °C for 24, 48, 72h	Size of inhibition zone	Smartpaste Bio showed higher inbition zones than MTA Fillapex at all time points and for all bacteria (p< 0.05). Also, AH Plus showed significantly greater inhibition zones in comparison with MTA Fillapex, except for E.coli after 72h. In general, all sealers showed greatest antimicrobial activity after 24h with decreasing activity after 48 and 72 h for each group.		"In comparison, all tested substance exhibited antimicrobial effect on standard strains however Smartpaste Bio had the biggest inhibition zone measurement than the other groups."	"The present findings indicate that Smartpaste Bio displayed a higher antimicrobial effect than other testing materials."
Hasheminia M, 2016	In vitro evaluation of the antibacterial activity of five sealers used in root canal therapy	"To investigate the antibacterial activity of five different sealers against E. faecalis using two different methods."	In vitro study	ADT, DCT	ADT Sealers were placed on agar containing bacteria suspension; DCT Sealers powder were prepared with saline and then mixed with bacterial suspension	E. faecalis (PTCC1393)	Bacterial suspension (planctonic cells)	RoekoSeal, AH26, Tg‑sealer, Endomethasone and MTA Fillapex	ADT Freshly mixed sealer; DCT 7 days at 37°C	ADT 2h at room temperature and than 48h at 37°C; DCT It is reported that contact time was 6, 15 and 60 minutes, althought mixed and diluted bacterial and sealer suspension were in contact for prolonged period.	ADT Size of inhibition zone; DCT Number of bacteria (CFUs)	ADT MTA Fillapex showed no difference comparing with RoekoSeal sealer (P = 0.99). They revealed the least antibacterial activity.	DCT MTA Fillapex showed higher antibacterial activity in comparison with other sealers in all time points (P < 0.05).	"The technique and components of the tested sealers affect the antibacterial activity results. This study showed that all of sealers had antimicrobial effect."	"In the ADT, Endomethasone sealer showed maximum antibacterial activity and in the DCT the MTA Fillapex sealer had maximum antibacterial activity. Therefore, the technique and components of the tested sealers affect the antibacterial activity results."
Jafari F, 2016	Antibacterial activity of MTA Fillapex and AH 26 root canal sealers at different time intervals	"The aim of this study was to investigate the antibacterial activity of two different sealers, AH 26 and MTA Fillapex, on 4 microorganisms 24, 48 and 72 h and 7 days after mixing."	In vitro study	Contact test (direct and indirect method)	Microtitar plates	Lactobacillus acidophilus (L. acidophilus) (ATCC 4356), L. casei (ATCC 39392), S.aureus (ATCC 25923) and E. faecalis (ATCC 29212).	Bacterial suspension (planktonic cells)	AH 26 and MTA Fillapex	Not clearly reported.	Not clearly reported.	Changes in bacterial growth	Direct method Results are not clearly reported. We analyzed results form Tables 1. and 2. Both tested sealers showed significantly decreacing during time on all bacterial species, except for MTA Fillapex on L. acidophilus, L. casei and E. faecalis. MTA Fillapex had similar effect on S. aureus, L. acidophilus and L. casei and the lowest antibacterial effect on E. faecalis. In general, effectivness…	Indirect method Results are not clearly reported. We analyzed results form Tables 1. and 2. MTA Fillapex showed the greatest effectivness on E. faecalis and the lowest on L. acidophilus. In general, both sealers had similar antibacterial effect.	"The antibacterial effect of MTA Fillapex sealer was significantly less than that of AH 26 sealer in the direct technique. The antibacterial effects of both sealers were similar in the indirect technique."	"The results highlighted the importance of complete filling of the root canal system and suggest AH 26 sealer according to its higher antibacterial properties."
Jafari F, 2016	Antifungal activity of two root canal sealers against different strains of Candida	"To investigate the antifungal activity of two different sealers, AH-26 and MTA Fillapex against three strains of Candida, 24, 48, 72 h and 7 days after mixing."	In vitro study	Contact test (direct and indirect method)	Microtitar plates	C. albicans (ATCC 10231), C. glabrata (ATCC 90030) and C. krusei (DSM 70079)	Fungal suspension (planctonic cells)	MTA Fillapex and AH 26	Not clearly reported.	Not clearly reported	Growth of fungi	Direct method MTA Fillapex sealer showed the highest effect on C. albicans and the lowest on C. krusei . AH 26 had signifficantly better efficacy on C. krusei and C. glabrata than MTA Fillapex.	Indirect method MTA Fillapex and AH 26 showed similar effectivess, althought results were not statisticaly significant.	"The total antifungal effect of MTA Fillapex sealer was significantly less than AH-26 sealer in direct method. The antifungal effect of both sealers was similar in indirect method."	"Comparison of the two MTA Fillapex and AH-26 sealers showed that in the direct method, antifungal activity of MTA Fillapex sealer was significantly less than AH-26. In the indirect method, antifungal activity of both sealers was similar."
Kapralos V, 2017	Antibacterial activity of endodontic sealers against planktonic bacteria and bacteria in biofilms	"To investigate the antibacterial activity of the endodontic sealers AH Plus, TotalFill BC sealer, RoekoSeal, and Guttaflow 2 against established biofilms."	In vitro study	Modified direct contact test (MDCT); DCT and MRT	Microtitar plates	E. faecalis (ATCC) 19434, Streptococcus mutans (S.mutans) ATCC 700610, S. epidermidis ATCC 35984, and S. aureus Newman	MDCT Bacterial suspension (planconic cells); DCT and MRT young biofilms (24h old)	AH Plus, RoekoSeal and Guttaflow 2 and TotalFill BC sealer	MDCT Freshly mixed (the setting times for the freshly mixed samples for AH Plus were 20 minutes, for RoekoSeal 50 minutes and for Guttaflow 2 30 minutes) or after 24h or after 7 days); DCT and MRT Freshly mixed sealers	MDCT 1h at 37°C; DCT and MRT 24 h	Number of bacteria (CFUs)	MDCT Either freshly mixed or after 24h and 7 days,TotalFill BC sealer exibithed antibacterial activity for all conditions investigated. S. aureus was more resistant in water conditions to TotalFill BC sealer compared with the other bacterial species (P < 0 05).	DCT and MRT Althought,TotalFill BC sealer reduced number of viable bacteria for all monospecies biofilms (P < 0 .05), AH Plus had higher activity against all biofilms when MRT was used. When DCT was used , AH Plus shower higher activity against S. aureus and E.faecalis biofilms compared with TotalFill BC sealer.	"Bacteria in biofilms showed higher susceptibility for AH Plus compared with TotalFill BC sealer during the first 24 hours after setting. Investigating the antibacterial activity of endodontic sealers and materials against bacteria in biofilms is highly important to evaluate the materials’ ability to eradicate bacteria from the infected root canal."	"AH Plus is strongly antibacterial toward representative species, both planktonic and in biofilms. However, the antibacterial activity is lost after 24 hours. TotalFill BC sealer showed marked antibacterial effect on planktonic bacteria up to 7 days after setting. However, TotalFill BC sealer had lower antibacterial activity against biofilms of S. aureus and E. faecalis compared with AH Plus when…
Madani ZS, 2014	Comparative evaluation of antimicrobial activity of two root canal sealers: MTA Fillapex and AH 26	"To compare antimicrobial activity of MTA Fillapex to commonly known widely acceped sealer, AH 26."	In vitro study	DCT	Microtitar plates	E. faecalis (PTCC 1349), E. coli DH5, S. mutans PTCC1683, C. albicans PTCC5027	Bacterial or funghi suspension (planctonic cells)	MTA Fillapex and AH 26	Not clearly reported	1h for evaporation of microbial suspension and than 3,6 an 24h at 37°C	Number of bacteria (CFUs)	When compared with AH26, MTA Fillapex was more effective in reducing the number of E. faecalis and E. coli after 3,6 and 24h, number of C. albicans colonies after 6 and 24 hours and number of S. mutans colonies after 24 hours.		"Newely developed MTA Fillapex sealer has better antimicrobial properies in comparation to widely accepted AH26 sealer."	"MTA Fillapex showed more antimicrobial effect against S. mutans, C. albicans, E. faecalis and E. coli in comparation to AH26. The difference in antimicrobial strenght appears sooner for E. faecalis and E. coli, takes a longer time for C. albicans and longest for S. mutans."
Mohammadi, 2012	Antibacterial activity of a new mineral trioxide aggregate-based root canal sealer	"To compare the antibacterial effect of AH-26, white-coloured mineral trioxide aggregate (WMTA) and CPM sealer against S. aureus and S. mutans after 24 h and 1 week."	In vitro study	ADT	Sealers were placed on agar containing bacteria suspension	S. aureus and S. mutans	Bacterial suspension (planctonic cells)	AH-26, white-coloured mineral trioxide aggregate (WMTA) and CPM sealer	Freshly mixed sealers	2h at room temperature and than incubation at 37 for 24h or 7 days	Size of inhibition zone	Results are not clearly reported (different materials were described in methodology and another in results).		"All products studied exhibited antibacterial activity. However, in 24-h and 7-day samples, AH-26 exerted the greatest activity against both organisms tested."	None
Morgental RD, 2011	Antibacterial activity of two MTA-based root canal sealers	"To evaluate the pH and antibacterial activity of Endo CPM Sealer and MTA Fillapex by two different methods, using white MTA and Endofill."	In vitro study	ADT, DCT	ADT Sealers were placed on agar containing bacteria suspension; DCT polypropylene microtubes	E. faecalis (ATCC 29212)	Bacterial suspension (planctonic cells)	WMTA, Endo CPM Sealer, MTA Fillapex and Endofill	ADT Freshly mixed sealers ; DCT 7 days	ADT 2h on room temperature and than 48h at 37°C under aerobic conditions; DCT 1, 6, 15 and 60min	ADT Size of inhibition zone DCT Number of bacteria (CFUs)	ADT MTA Fillapex and Endofill (positive control) had the largest inhibition zone when compared with other sealers (P < 0.05). Endo CPM Sealer was not able to inhibit E. faecalis.	DCT All sealers were similar to the negative control group in all time periods (P > 0.05).	"MTA Fillapex and Endofill had an antibacterial effect against E. faecalis before setting, but none of the sealers maintained antibacterial activity after setting, despite the high pH of the MTA-based materials."	"MTA Fillapex and Endofill had an effect against E. faecalis before setting, but they did not maintain the antibacterial activity 7 days after mixture. Despite their alkaline pH, white MTA and Endo CPM Sealer did not have antibacterial activity either before or after setting."
Nejadshamsi P, 2017.	Comparative evaluation of antimicrobial effect of MTA fillapex sealer with two Resin-based sealers	"T o evaluate the antimicrobial activity of MTAfillapex comparison with two more common Resin-based sealers,AH26 and Ah Plus on Enterococcus faecalis."	In vitro study	ADT	Sealers were placed on agar containing bacteria suspension	E. faecalis (ATCC 29212)	Bacterial suspension (planctonic cells)	AH 26, AH Plus and MTA Fillapex	Freshly mixed sealers	72h at 37°C	Size of inhibition zone	MTAfillapex had a lowest antibacterial effect, which decreased slightly with time.		"Antimicrobial activity of MTAfillapex was almost weak and AH26 has the highest antimicrobial efficacy followed by AHplus."	"It was concluded that antimicrobial activity of MTA Fillapex was almost weak and AH26 has the highest antimicrobial efficacy followed by AH Plus.To achieve more reliable results, in vivo studies are recommended, also long term follow up of patients treated with MTAfillapex for antimicrobial evaluation."
Nezhadshamsi P, 2014.	Comparison of the antibacterial effects of three endodontic root canal sealer (AH26, AH Plus AND MTA Fillapex) on E. faecalis (abstract)		In vitro study	ADT	Sealer was set on agar plates with bacterial suspension	E. faecalis ATCC 29212	Bacterial suspension (planctonic cells)	AH 26, AH Plus and MTA Fillapex	Freshly mixed sealers	24, 48 and 72h	Size of inhibition zone	MTA Fillapex showed the lowest inhibition zones compared to other sealers (p= 0.013).		"AH26 had the highest antibacterial effect AH plus was also effective but MTA Fillapex had no antibacterial effect at all."
Nirupama DN, 2014	In vitro evaluation of the antimicrobial efficacy of four endodontic biomaterials against E. faecalis, C. albicans, and S. aureus	"To evaluate the antimicrobial activity of four endodontic sealers, AH Plus, Tubliseal EWT, EndoRez, and iRoot SP, against three different microorganisms, E. faecalis, C. albicans, and S. aureus, by DCT."	In vitro study	DCT	Microtitar plates	E. faecalis (ATCC 29212), C. albicans (ATCC 90028), and S. aureus (ATCC 25923)	Bacterial suspension (planctonic cells)	AH Plus, Tubliseal EWT, EndoRez, iRoot SP	Freshly mixed selers (20min)	1h and than bacterial growth was measured every 30min for 18h	Outgrowth of the microorganisms	IRoot SP showed inhibition in E .faecalis growth only in the first eight hours and S. aureus growth only in first seven hours. Against C. albicans, all four sealers had similar signifficant antifungal activity.		"In conclusion AH Plus had significantly higher antimicrobial activity against E. faecalis, C. albicans, and S. aureus."	"Epoxy resin-based sealer AH Plus to have highest antimicrobial activity against both bacteria (E. faecalis and S. aureus) and yeast (C. albicans), while polymethacrylate resin-based sealer EndoRez showed the least antimicrobial activity against all the three microorganisms. However, these assessments are based on an in vitro aerobic culture technique which may not immediately reflect clinical ef…
Omidi S, 2018	Comparison of Antibacterial Activity of Three Endodontic Sealers against Enterococcus faecalis	"In this study, this property was compared across AH plus, MTA-Fillapex, and AH26 sealers."	In vitro study	ADT	Sealers were placed on agar containing bacteria suspension	Streptococcus faecalis (ATCC 1394)	Bacterial suspension (planctonic cells)	AH 26, AH Plus and MTA Fillapex	Freshly mixed sealers	24h at 37°C	Size of inhibition zone	AH26 hat the highest antibacterial efficacy, followed with MTA Fillapex.		"According to our study, AH26 sealer has the greatest power and antibacterial properties against E. faecalis bacteria, followed by MTA-FillApex, and AH plus."	"In this study, AH26 sealer had greater antibacterial properties against E. faecalis, compared to MTA Fillapex and AH Plus."
Ozcan E, 2013	Antifungal activity of several root canal sealers against C. albicans	"To evaluate the antifungal activity of several root canal sealers (iRoot SP,MTA Fillapex and GuttaFlow) against C. albicans and compare them to that of AH Plus Jet."	In vitro study	DCT	Microtitar plates	C. albicans (ATCC 10231)	Fungal suspension (planctonic cells)	GuttaFlow, iRoot SP and MTA Fillapex	20min, 1 day and 7 days	1h	Number of bacteria (CFUs)	IRoot SP and MTA Fillapex showed similar results after 20 minutes of setting (p < 0.05). They were better than GuttaFlow (p < 0.05) while AH Plus showed the greatest reduction inhibiting fungal growth completly after 20 minutes of setting time. There was no difference between sealers after 1 or 7-days of setting (p > 0.05).		"Fresh AH Plus Jet had very potent antifungal activity. All sealers, except GuttaFlow, exhibited antifungal activity when freshly mixed."	"The sealers showed different antifungal effects depending on the types and time interval between mixing and testing; therefore, the two tested hypotheses were rejected. Freshly mixed AH Plus Jet completely inhibited fungal growth. GuttaFlow did not reveal any antifungal activity. Freshly mixed iRoot SP and MTA Fillapex were equally effective in reducing the number of viable C.albicans. None of t…
Poggio C, 2017	Antibacterial activity of different root canal sealers against E. faecalis	"To compare in vitro the antimicrobial activity of different root canal sealers against E. faecalis, prior and subsequent to setting."	In vitro study	ADT, DCT	ADT Sealers were placed on agar containing bacteria suspension; DCT Bacterial and sealer suspension	E. faecalis (ATCC 29212)	Bacterial suspension (planctonic cells)	BioRoot™RCS, TotalFill BC Sealer, MTA Fillapex, Sealapex Root Canal Sealer, AH Plus, EasySeal, Pulp Canal Sealer™, N2	ADT Not clearly reported; DCT 7 days	ADT 2h at room temperature and than 48h at 37°C ; DCT 6 min, 15min and 60min	ADT Size of inhibition zone; DCT Number of bacteria (CFUs)	ADT TotalFill BC Sealer did not caused inhibition zone. BioRoot RCS, MTA Fillapex and Sealapex Root Canal Sealer showed the lowest antibacterial activity compared to the others .	DCT TotalFill BC Sealer killed all bacteria in all time periods. BioRoot RCS, MTA Fillapex, Pulp Canal Sealer and N2 showed the least means of the CFUs after 6 min of contact. Bioroot RCS and MTA Fillapex showed significant increase in bactericidal effect (P< 0.05) after 15 and 60 min.	"For every contact times considered, both TotalFill BC Sealer and EasySeal were bactericidal against E. faecalis and killed all bacteria."	"In the ADT N2 sealer showed maximum antibacterial activity and in the DCT TotalFill BC Sealer and EasySeal demonstrated the highest bactericidal effects. Therefore, the technique and components of the tested materials affected the antibacterial activity results."
Prathita T, 2019	Antimicrobial activity of mineral trioxide aggregate and calcium hydroxide sealer on Enterococcus faecalis strain ATCC 29212	"To analyze the antimicrobial activity of MTA and Ca(OH)2 sealers on E. faecalis immediately, 1 day, and 7 days after the preparation of the sealer."	In vitro study	DCT	Microtitar plates	E. faecalis ATCC 29212	Bacterial suspension (planctonic cells)	MTA Fillapex and Apexit Plus	1 and 7 days	1h at 37° in 100% humidity	Number of bacteria (CFUs)	One day after preparation, MTA Fillapex showed the lowest number of CFUs which was comparable with Apexit Plus. One day or seven day old MTA Fillapex had better efficacy than freshly mixed sealer and between these time point there was no significant difference. After 7 days, MTA Fillapex exibithed better efficacy than Apexit Plus.		"MTA sealer showed constant antimicrobial activity on E. faecalis overtime. By contrast, Ca(OH)2 sealer showed decreasing antimicrobial activity overtime, with the greatest antimicrobial activity being 1 day after the preparation of the sealer."	"The MTA sealer had better antimicrobial effects than Ca(OH)2 sealer did by direct contact on E. faecalis immediately, 1 day, and 7 days after the preparation of the sealer."
Shakya VK, 2016	An in vitro evaluation of antimicrobial efficacy and flow characteristics for AH Plus, MTA Fillapex, CRCS and Gutta Flow 2 root canal sealer	"To study in vitro antimicrobial activity and flow characteristics for resin based (AH Plus), mineral trioxide aggregate based (MTA Fillapex), calcium hydroxide based (CRCS) and flowable Gutta-Percha (Gutta Flow 2) endodontic sealers on E. faecalis."	In vitro study	ADT, DCT	ADT Sealers were placed on agar containing bacterial suspension; DCT test tubes	E. faecalis (ATCC 29212)	Bacterial suspension (planctonic cells)	AH Plus, MTA Fillapex, CRCS and Gutta Flow 2	Freshly mixed sealers	ADT 7 days; DCT 1h and 24h	ADT Size of inhibition zone; DCT Number of bacteria (CFUs)	ADT The zone of inhibition of MTA Fillapex decreased after 7 days (p= 0.0001). MTA Fillapex had lower efficacy when compared with CRCS (p= 0,0001) and better when compared with AH Plus ( p=0.0001) after 24h. After 7 days, antibacterial efficacy of all sealers decreased, but MTA Fillapex still had higher antibacterial efficacy when compared with AH Plus.	DCT After 1h, MTA Fillapex provided the greatest decrease in number of bacteria but after 24h CRCS and MTA Fillapex showed similar results.	"Highest microbial inhibition was shown by (CRCS), followed by MTA Fillapex and AH Plus. Gutta Flow 2 did not show any inhibition of E. faecalis by ADT. Maximum reduction in antibacterial property with time against E. faecalis was seen with AH Plus. Maximum flow was shown by AH Plus and minimum by CRCS."	"Highest microbial inhibition was shown by CRCS, followed by MTA Fillapex, AH Plus and Gutta Flow 2. The antimicrobial activity of all sealers was reduced over time. Maximum reduction in antibacterial activity with time was seen with AH Plus. Considering flow properties, maximum flow was shown by AH Plus while minimum by CRCS."
Shin JH, 2018	Comparison of antimicrobial activity of traditional and new developed root sealers against pathogens related root canal	"We investigated and compared the antibacterial activity of two calcium silicate-based root canal sealers as recent development sealers and with three conventional root canal sealers, before or after setting, against P. endodontalis, P. gingivalis, and E. faecalis."	In vitro study	DCT	Mixing the sealer suspension with bacteria suspension	E. faecalis (ATCC 29221), P. endodontalis (ATCC 35406), and P. gingivalis (ATCC 33277)	Bacterial suspension (planctonic cells)	AH Plus, Sealapex, TubliSeal Sealer, Endosequence BC Sealer, EndoSeal Sealer	Freshly mixed sealers and sealers after 24h setting	24h at 37°C	Bacterial growth	All sealers showed less inhibitory effect against E. faecalis after the materials were set. Endo- Sequence BC sealer have no antibacterial activity against E. faecalis and showed the least activity on P. endodontalis and P. gingivalis regardless of whether or not the material was set.		"Endoseal, which contains various types of oxide compounds, seems to be a suitable sealer for preventing bacterial infection in both treated and untreated root canals."	"Within the limitations of the present study, all of the freshly mixed sealers exhibited higher antibacterial activity than the set sealers. The antibacterial activity of the tested sealers was found to be material- and bacteria-dependent. Endoseal continues to exhibit antibacterial activity after setting and may be the most effective in eliminating E. faecalis in the root canal. Finally, Endosea…
Singh G, 2016	In vitro comparison of antibacterial properties of bioceramic‑based sealer, resin‑based sealer and zinc oxide eugenol based sealer and two mineral trioxide aggregates	"To compare the antibacterial activity of the newly introduced EndoSequence BC Sealer , MM sealer , Endoseal, ProRoot white MTA , and MM‑MTA against E. faecalis."	In vitro study	ADT	Sealers were placed on agar containing bacterial suspension	E. faecalis (ATCC 29212).	Bacterial suspension (planctonic cells)	EndoSequence BC sealer, MM seal, Endoseal ,MM‑MTA, ProRoot WMTA	Freshly mixed sealers	24h	Size of inhibition zone	Endosequence BC Sealer showed the largest inhibition zone, but the observed advantage in relation with ProRoot WMTA and MM-MTA was not statisticaly significant (p> 0.05).		"EndoSequence BC Sealer was found to be a better endodontic sealer as compared to resin‑based and zinc oxide‑eugenol‑based sealer."	"The bioceramic root canal sealer has similar antibacterial activity as that of both MTAs but better than other two most common types of sealers used. Further research is required to compare their efficacy in vivo."
Singh G, 2016	An in vitro comparasion on antimicrobial activity of three endodontic sealers with different composition	"To compare antimicrobial property of newly introduced EndoSequence BC sealer with commonly used zinc oxide- eugenole- based sealer (Zical) and epoxy- based sealer (MM- Seal) against C. albicans, Lactobacillus, S.aureus, E. coli and P. aeruginosa ."	In vitro study	ADT	Sealers were placed on agar containing bacterial suspension	C. albicans, Lactobacillus, S. aureus, E. coli, P. aeruginosa	Microbial suspension (planctonic cells)	Endosequence BC sealer, MM seal and Zical	Freshly mixed sealers	2h at room temperature and than 24h at 37°C	Size of inhibition zone	Endosequence BC sealer showed the greatest inhibition zones against all the microorganisms but the difference was no statistically significant (p> 0.005).		"Endosequence BC sealer showed antimicrobial activity all the microorganisms and proved to be a better choice when compared with other two sealers."	"Our study showed that Endosequence BC sealer had profound antimicrobial effect on several types of microorganisms responsible for primary and persistent infections of the root canal. This sealer may suppree the opportunistic microbial growth in the root canals, but it needs to be further related to the in vivo studies."
Tanomaru JMG, 2008	Antimicrobial activity of endodontic sealers based on calcium hydroxide and MTA	"To evaluate the antimicrobial activity of a new root canal sealer containing calcium hydroxide (Acroseal) and the root canal sealer based on MTA (Endo CPM Sealer), in comparison with traditional sealers (Sealapex, Sealer 26 and Intrafill) and WMTA-Angelus, against five different microorganism strains."	In vitro study	ADT	Sealers were placed on agar containing bacterial suspension	Micrococcus luteus (M. luteus) (ATCC9341), S. aureus (ATCC6538), P. aeruginosa (ATCC27853), C. albicans (ATCC 10231), and E. faecalis (ATCC 10541)	Bacterial suspension (planctonic cells)	Sealapex, Acroseal, Sealer 26, CPM Sealer, MTA Branco, Intrafill	Freshly mixed sealers	2h at room temperature and than 24h at 37°C	Size of inhibition zone	Results are not clearly reported while only means without SDs and p- values were stated. CPM Sealer provided the highest inhibition zones for S.aureus and P.aeruginosa. Intrafill was better than CPM Sealer in M.luteus and C.albicans groups as for E.faecalis, MTA showed the highest effectivness.		"The results showed that Sealapex and its base paste, Sealer 26 and its powder, Endo CPM Sealer and its powder, white MTA and its powder all presented antimicrobial activity against all strains. Intrafill and its liquid presented antimicrobial activity against all strains except P aeruginosa and Acroseal was effective only against M. luteus and S. aureus."	"The results of this study revealed even lower antimicrobial action for Acroseal cement. This material, despite presenting a formulation comparable to Sealer 26, did not show the same antimicrobial acitivity. Its effect was restricted to inhibiting M. luteus and S. aureus."
Thanish AS, 2017	Comparative effect of commercially available endodontic sealers against E. faecalis	"To compare the effect of commercially available endodontic sealers (Zinc oxide eugenol, Endomethazone, MTA Fillapex) against E. faecalis."	In vitro study	Disc diffusion technique	Filter paper discs	E. faecalis	Bacterial suspension (planctonic cells)	Zinc oxide eugenol, Endomethasone, MTA Fillapex	Not clearly reported	Overnight at 37°C	Size of inhibition zone	Results are shown without SDs and p -values. MTA Fillapex revealed similar efficacy when compared with Zinc oxide eugenol and its activity was lower in comparison with Endomethasone.		"All the sealers tested showed different degree of antibacterial activity with Endomethasone showing maximum."	"In the present study the antimicrobial activity of 3 sealers were tested against E. faecalis, which is considered to be resistant to endodontics treatment. All the sealers tested showed different degree of antibacterial activity with Endomethasone showing maximum."
Wang Z, 2014	Dentin extends the antibacterial effect of endodontic sealers against E. faecalis biofilms	"The purpose of this study was to evaluate the antimicrobial effects of root canal sealers (Endosequence BC sealer, AH Plus, Pulp canal sealer EWT) on E. faecalis biofilms in dentinal tubules by using a novel dentin infection model."	In vitro study	CLSM	The proportions of dead and live bacteria inside the dentinal tubules after exposure to root canal sealers were assessed by CLSM	E. faecalis VP3-181	3 weeks (mature biofilm)	Endosequence BC sealer, AH Plus, Pulp canal sealer EWT	Freshly mixed sealers	1, 7, and 30 days at 37° C in 100% relative humidity	The proportion of live and dead bacteria	All sealers killed more bacteria than control group at all time periods (P < 0.05). Antibacterial activity of Endosequence BC sealer increased during time (P< 0 .05).There was no difference between Endosequence BC sealer and AH Plus (p> 0 .05).		"The three endodontic root canal sealers had antibacterial effects against E. faecalis in the dentinal tubules. BC sealer and AH Plus had superior antibacterial effects compared with PCEWT. The antibacterial effects of sealers in dentinal tubules continued after setting."	"The present findings indicate that dentin extends the antibacterial effect of endodontic sealers such as BC Sealer and AH Plus against E. faecalis biofilms in dentinal tubules. However, in the clinical root canal infection, the more realistic situation is with the presence of multispecies biofilm containing different size of bacteria. The dentin infection model of the present study should also b…
Weckwerth PH, 2014	Effects of the association of antifungal drugs on the antimicrobial action of endodontic sealers	"To determine the susceptibility of oral specimens and ATCC lineages of C. albicans for five endodontic sealers (AH Plus, Fillapex, Sealapex, Sealer 26, and EndoFill), which were pure and associated with two antifungal drugs, and to analyze their effect on the physical properties."	In vitro study	ADT	Sealers were placed on agar containing fungal suspension	30 lineages of C. albicans, collected from the oral cavity of patients	Fungal suspension (planctonic cells)	AH Plus, Fillapex, Sealapex, Sealer 26, and EndoFill	Freshly mixed sealers	2h at room temperature and than 24h at 37°C	Size of inhibition zone	MTA Fillapex with addition of ketoconazole and fluconazole presented greater inhibition zones compared to the pure sealer (p< 0.05).		"It was concluded that the addition of antifungals to endodontic sealers enhanced the antimicrobial action of most cements tested without altering their physical properties."	"The addition of antifungal drugs enhanced the antimicrobial action of most endodontic sealers tested and interfered with the setting time of Fillapex and in the flowability of Endofill and AH Plus."
Willenhausen I, 2011	In vitro analysis of the cytotoxicity and the antimicrobial effect of four endodontic sealers	"To investigate in vitro the cytotoxicity and antibacterial properties of four different endodontic sealers (Guttaflow, EndoSequence BC sealer, Pulp canal selear EWT and AH Plus Jet) using human periodontal ligament fibroblast cell proliferation and visual analysis of growth inhibition."	In vitro study	Scanning electronic microscopy (SEM)	Discs of prepared sealers were placed into Petri dishes, containing bacteria	E. faecalis (DSM 20478), Parvimonas micra (ATCC 33270)	Bacterial suspension (planctonic cells)	GuttaFlow, Endosequence BC sealer, Pulp canal sealer EWT	24h	24h for E.faecalis and 48h for Parvimonas micra	Qualitative analysis (not clearly reported)	Results are not clearly reported. Although, it was reported that no antibacterial effect of EndoSequence BC on E. faecalis could be detected by SEM, it is not clear if Endosequence BC sealer had no effect or evaluation method was not appropriate to test antibacterial efficacy.		"These in vitro findings reveal that GuttaFlow and EndoSequence BC can be considered as biocompatible sealing materials. However, prior to their clinical employment, studies regarding their sealing properties also need to be considered."	"The present study shows that the materials Endosequence BC and GuttaFlow demonstrated a high biocompatibility, but had no antibacterial effect against E. faecalis. For P. micra a weak antimicrobial effect was observed with GuttaFlow. The sealers AH Plus Jet and Pulp Canal Sealer EWT showed a lower biocompatibility compared to Endosequence BC and GuttaFlow, but exerted a strong antimicrobial effe…
Zhang H, 2009	Antibacterial activity of endodontic sealers by MDCT Against E. faecalis	"To use a MDCT assay to evaluate the antibacterial activity of 7 different endodontic sealers (AH Plus, Epiphany SE, EndoRez, Apexit Plus, Sealapex, iRoot SP, Tubli Seal EWT) against E. faecalis 20 minutes after mixing (fresh samples) and 1, 3, and 7 days after mixing (set samples)."	In vitro study	MDCT	Microtitar plates	E. faecalis VP3-181, isolated from a case of persistent apical periodontitis	Bacterial suspension (planctonic cells)	AH Plus, Epiphany Se, EndoRez, Apexit plus, Sealapex,iRoot SP, Tubli Seal EWT	20 minutes, 1, 3 and 7 days	2, 5, 2o and 60 minutes at 37°C at 100% humidity	Number of bacteria (CFUs)	Freshly mixed iRoot SP killed all bacteria within 2 minutes of contact and after 1 day of setting iRoot reduced significant the number of bacteria (P < 0 .05) during the first two minutes while all bacteria were killed within 20 minutes. IRoot had stable effectivness for up to 3 days, but after 7 days it lost its efficacy.		"Fresh iRoot SP, AH Plus, and EndoRez killed E. faecalis effectively. IRoot SP and EndoRez continued to be effective for 3 and 7 days after mixing. Sealapex and EndoRez were the only ones with antimicrobial activity even at 7 days after mixing."	"The results of the present study showed that fresh iRoot SP, AH Plus, and EndoRez killed E. faecalis effectively. IRoot SP and EndoRez continued to be effective for 3 and 7 days after mixing, respectively. Sealapex was moderately effective throughout the study and was, together with EndoRez, the only sealer that could eradicate E. faecalis during the whole study period."
Zordan- Bronzel CL, 2019	Cytocompatibility, bioactive potential and antimicrobial activity of an experimental calcium silicate-based endodontic sealer	"To evaluate the cytocompatibility, potential to induce mineralization, antimicrobial and antibiofilm activity of an experimental calcium silicate-based endodontic sealer, in comparison with the TotalFill BC Sealer and AH Plus."	In vitro study	DCT, MDCT	DCT Microtiter plates MDCT Dentin blocks	E. faecalis (ATCC 29212) and C. albicans (ATCC 10231)	DCT Bacterial and fungal suspension (planctonic cells) MDCT Old biofilms (2 weeks)	AH Plus, Totalfill, experimental sealer	DCT 24h MDCT Not clearly reported	DCT 1h and 30 minutes MDCT 15h	DCT and MDCT Number of microogranisms (CFUs)	DCT Totalfill reduced number of E. faecalis significantly when compared with the control group (p < 0.05).	MDCT Totafill showed significantly better effectiveness against E. faecalis when compared with AH Plus and the control group (p < 0.05).	"The experimental calcium silicate-based sealer was cytocompatible, bioactive, antimicrobial against E. faecalis and C. albicans, and effective against E. faecalis biofilms, with potential for use in root canal treatment."	"The experimental calcium silicate-based sealer was biocompatible, induced ALP activity and mineral nodule formation in Saos-2. In addition, it had an action against E. faecalis and C. albicans. The experimental calcium silicate-based sealer has potential to be used as an endodontic sealer."
